# Supplementary material for: Characterization of a Pyranose Oxidase/C-Glycoside Oxidase from Microbacterium sp. 3H14, Belonging to the Unexplored Clade II of Actinobacterial POx/CGOx
Source: Biomolecules. 2024 Nov 26;14(12):1510. doi: 10.3390/biom14121510 (PMC11673046; doi:10.3390/biom14121510)
Supplement: Supplementary file 1 [file biomolecules-14-01510-s001.zip]

Archive with 1 entries (1 files):
- biomolecules-3232536-supplementary.pdf
